# Supplementary material for: In silico and computational analysis of zinc finger motif-associated homeodomain (ZF-HD) family genes in chilli (Capsicum annuum L)
Source: BMC Genomics. 2023 Oct 11;24:603. doi: 10.1186/s12864-023-09682-x (PMC10566081; doi:10.1186/s12864-023-09682-x)
Supplement: Supplementary file 1 — Additional file 1. [file 12864_2023_9682_MOESM1_ESM.xlsx]

## Sheet: Primers
Gene_ID	Forward Primer	Reverse Primer
CaMIF1	TTTGCGGTTGATGGATGTCG	ACGAGACTTGTGGTGTACGA
CaZHD1	ACGGTTGCGGAGAATTCATG	GCGGTGGTTGATGCTGTTAT
CaZHD2	GGATGTGGTGAGTTCATGCC	AGAAGGCAGTGGTTGAGGAA
CaZHD3	CTTGATGGGTGTGGCGAATT	ATGGTGGGTGGTTCTGTAGG
CaZHD4	CACCACCACCCAACAATACC	CTGCTGCATGGTTCTTCAGG
>CaZHD5	TAGACGGCTGTGGTGAGTTT	TGGTGGTGGTGGTGGTATAC
CaZHD6	AACAACAAGAACACGTCCGG	GTCATTGCTGCTTTCACGGA
CaZHD7	TCTAACGGGAGGAAGCGTTT	TGTGGCTGAGGTTGTTGTTG
CaZHD8	AGATGGCTGTGGTGAGTTCA	AAAAGTGGTGGATTGGTGGC
CaZHD9	TTCACCCTCGATGACCACAA	CTCCTCTCTGATACCGCTGG
CaZHD10	GCAAACCAAAGCAGCTTCAC	GCCCAATTATGCGACGGTTA
