# Supplementary material for: In silico and computational analysis of zinc finger motif-associated homeodomain (ZF-HD) family genes in chilli (Capsicum annuum L)
Source: BMC Genomics. 2023 Oct 11;24:603. doi: 10.1186/s12864-023-09682-x (PMC10566081; doi:10.1186/s12864-023-09682-x)
Supplement: Supplementary file 2 — Additional file 2. [file 12864_2023_9682_MOESM2_ESM.xlsx]

## Sheet: Sheet1
Gene	CT1	CT2	Average	HP Gene	CT1	CT2	Average	ΔCT	ΔΔCT	2^ΔΔCT
CaMIF1 C1	9.305	9.428	9.3665	Beta Tubulin	34.863	34.843	34.853	25.4865	0.0167	0.988491		Average of Control ΔΔCT	25.4698
CaMIF1 C2	9.365	9.52	9.4425	Beta Tubulin	34.854	34.847	34.8505	25.408	-0.0618	1.04377
CaMIF1 C3	9.415	9.342	9.3785	Beta Tubulin	34.849	34.839	34.844	25.4655	-0.0043	1.00298
CaZHD1 C1	10.831	10.634	10.7325	Beta Tubulin	34.859	34.849	34.854	24.1215	-1.3483	2.54612
CaZHD1 C2	10.915	10.721	10.818	Beta Tubulin	34.855	34.842	34.8485	24.0305	-1.4393	2.71189
CaZHD1 C3	10.794	10.509	10.6515	Beta Tubulin	34.858	34.844	34.851	24.1995	-1.2703	2.41212
CaZHD2 C1	8.056	8.312	8.184	Beta Tubulin	34.856	34.848	34.852	26.668	1.1982	0.435819
CaZHD2 C2	8.112	8.265	8.1885	Beta Tubulin	34.865	34.84	34.8525	26.664	1.1942	0.437029
CaZHD2 C3	8.179	8.389	8.284	Beta Tubulin	34.848	34.842	34.845	26.561	1.0912	0.469371
CaZHD3 C1	7.974	8.199	8.0865	Beta Tubulin	34.851	34.847	34.849	26.7625	1.2927	0.408186
CaZHD3 C2	7.901	8.277	8.089	Beta Tubulin	34.859	34.84	34.8495	26.7605	1.2907	0.408753
CaZHD3 C3	8.048	8.121	8.0845	Beta Tubulin	34.846	34.846	34.846	26.7615	1.2917	0.408469
CaZHD4 C1	9.236	9.586	9.411	Beta Tubulin	34.862	34.841	34.8515	25.4405	-0.0293	1.02052
CaZHD4 C2	9.098	9.622	9.36	Beta Tubulin	34.846	34.84	34.843	25.483	0.0132	0.990892
CaZHD4 C3	9.306	9.548	9.427	Beta Tubulin	34.847	34.843	34.845	25.418	-0.0518	1.03656
CaZHD5 C1	10.512	10.091	10.3015	Beta Tubulin	34.853	34.85	34.8515	24.55	-0.9198	1.89185
CaZHD5 C2	10.406	10.139	10.2725	Beta Tubulin	34.847	34.844	34.8455	24.573	-0.8968	1.86193
CaZHD5 C3	10.332	10.043	10.1875	Beta Tubulin	34.86	34.847	34.8535	24.666	-0.8038	1.74569
CaZHD6 C1	9.782	9.943	9.8625	Beta Tubulin	34.849	34.846	34.8475	24.985	-0.4848	1.39939
CaZHD6 C2	9.724	10.015	9.8695	Beta Tubulin	34.856	34.841	34.8485	24.979	-0.4908	1.40522
CaZHD6 C3	9.819	9.872	9.8455	Beta Tubulin	34.846	34.85	34.848	25.0025	-0.4673	1.38252
CaZHD7 C1	8.789	8.881	8.835	Beta Tubulin	34.861	34.845	34.853	26.018	0.5482	0.683873
CaZHD7 C2	8.867	8.933	8.9	Beta Tubulin	34.857	34.85	34.8535	25.9535	0.4837	0.715141
CaZHD7 C3	8.938	8.829	8.8835	Beta Tubulin	34.849	34.847	34.848	25.9645	0.4947	0.709709
CaZHD8 C1	9.204	9.119	9.1615	Beta Tubulin	34.846	34.853	34.8495	25.688	0.2182	0.859637
CaZHD8 C2	9.292	9.076	9.184	Beta Tubulin	34.857	34.844	34.8505	25.6665	0.1967	0.872544
CaZHD8 C3	9.333	9.162	9.2475	Beta Tubulin	34.85	34.847	34.8485	25.601	0.1312	0.913072
CaZHD9 C1	10.147	10.318	10.2325	Beta Tubulin	34.86	34.845	34.8525	24.62	-0.8498	1.80225
CaZHD9 C2	10.079	10.396	10.2375	Beta Tubulin	34.853	34.849	34.851	24.6135	-0.8563	1.81039
CaZHD9 C3	10.211	10.239	10.225	Beta Tubulin	34.846	34.84	34.843	24.618	-0.8518	1.80475
CaZHD10 C1	8.815	9.036	8.9255	Beta Tubulin	34.844	34.848	34.846	25.9205	0.4507	0.731688
CaZHD10 C2	8.753	8.985	8.869	Beta Tubulin	34.848	34.844	34.846	25.977	0.5072	0.703587
CaZHD10 C3	8.866	9.088	8.977	Beta Tubulin	34.862	34.846	34.854	25.877	0.4072	0.754085
CaMIF1 T1	6.962	6.837	6.8995	Beta Tubulin	34.835	35.125	34.98	28.0805	2.6107	0.16372
CaMIF1 T2	8.042	8.213	8.1275	Beta Tubulin	34.844	35.113	34.9785	26.851	1.3812	0.383899
CaMIF1 T3	7.095	6.938	7.0165	Beta Tubulin	34.862	35.141	35.0015	27.985	2.5152	0.174924
CaZHD1 T1	9.091	9.221	9.156	Beta Tubulin	34.857	34.972	34.9145	25.7585	0.2887	0.818639
CaZHD1 T2	9.438	9.352	9.395	Beta Tubulin	34.848	34.962	34.905	25.51	0.0402	0.97252
CaZHD1 T3	8.575	8.478	8.5265	Beta Tubulin	34.866	34.986	34.926	26.3995	0.9297	0.524967
CaZHD2 T1	6.288	9.349	7.8185	Beta Tubulin	34.844	34.788	34.816	26.9975	1.5277	0.34683
CaZHD2 T2	7.679	7.791	7.735	Beta Tubulin	34.851	34.774	34.8125	27.0775	1.6077	0.328121
CaZHD2 T3	6.785	6.647	6.716	Beta Tubulin	34.837	34.802	34.8195	28.1035	2.6337	0.16113
CaZHD3 T1	9.243	9.345	9.294	Beta Tubulin	34.849	34.663	34.756	25.462	-0.0078	1.00542
CaZHD3 T2	7.123	6.978	7.0505	Beta Tubulin	34.855	34.647	34.751	27.7005	2.2307	0.213055
CaZHD3 T3	9.486	9.574	9.53	Beta Tubulin	34.842	34.677	34.7595	25.2295	-0.2403	1.18124
CaZHD4 T1	7.873	8.005	7.939	Beta Tubulin	34.843	35.244	35.0435	27.1045	1.6347	0.322037
CaZHD4 T2	7.112	6.977	7.0445	Beta Tubulin	34.848	35.216	35.032	27.9875	2.5177	0.174621
CaZHD4 T3	6.258	6.126	6.192	Beta Tubulin	34.856	35.259	35.0575	28.8655	3.3957	0.0950151
CaZHD5 T1	5.921	5.802	5.8615	Beta Tubulin	34.846	35.097	34.9715	29.11	3.6402	0.080203
CaZHD5 T2	8.755	8.662	8.7085	Beta Tubulin	34.849	35.068	34.9585	26.25	0.7802	0.582286
CaZHD5 T3	8.198	8.274	8.236	Beta Tubulin	34.842	35.113	34.9775	26.7415	1.2717	0.414171
CaZHD6 T1	7.354	7.443	7.3985	Beta Tubulin	34.847	35.001	34.924	27.5255	2.0557	0.240532
CaZHD6 T2	5.877	5.962	5.9195	Beta Tubulin	34.851	34.974	34.9125	28.993	3.5232	0.0869783
CaZHD6 T3	9.007	8.928	8.9675	Beta Tubulin	34.842	35.02	34.931	25.9635	0.4937	0.710201
CaZHD7 T1	5.742	5.614	5.678	Beta Tubulin	34.844	35.374	35.109	29.431	3.9612	0.0642037
CaZHD7 T2	8.946	9.024	8.985	Beta Tubulin	34.848	35.354	35.101	26.116	0.6462	0.638961
CaZHD7 T3	7.289	7.186	7.2375	Beta Tubulin	34.837	35.399	35.118	27.8805	2.4107	0.188065
CaZHD8 T1	5.426	5.361	5.3935	Beta Tubulin	34.846	34.949	34.8975	29.504	4.0342	0.0610358
CaZHD8 T2	6.328	6.226	6.277	Beta Tubulin	34.849	34.923	34.886	28.609	3.1392	0.113503
CaZHD8 T3	8.893	8.972	8.9325	Beta Tubulin	34.841	34.971	34.906	25.9735	0.5037	0.705296
CaZHD9 T1	6.737	6.652	6.6945	Beta Tubulin	34.847	34.917	34.882	28.1875	2.7177	0.152017
CaZHD9 T2	7.813	7.682	7.7475	Beta Tubulin	34.849	34.893	34.871	27.1235	1.6537	0.317824
CaZHD9 T3	7.502	7.635	7.5685	Beta Tubulin	34.843	34.938	34.8905	27.322	1.8522	0.27697
CaZHD10 T1	8.716	8.618	8.667	Beta Tubulin	34.845	35.001	34.923	26.256	0.7862	0.579869
CaZHD10 T2	7.178	7.045	7.1115	Beta Tubulin	34.847	34.972	34.9095	27.798	2.3282	0.199132
CaZHD10 T3	5.988	6.071	6.0295	Beta Tubulin	34.843	35.02	34.9315	28.902	3.4322	0.0926413

## Sheet: Sheet2
Gene	Control 2^ΔΔCT	Treatment 2^ΔΔCT	SD C	SD T	SE C	SE T
CaMIF1 R1	0.988491	0.16372
CaMIF1 R2	1.04377	0.383899
CaMIF1 R3	1.00298	0.174924
Mean	1.01175	0.240848	0.0234016	0.101256	0.0135109	0.0584603
CaZHD1 R1	2.54612	0.818639
CaZHD1 R2	2.71189	0.97252
CaZHD1 R3	2.41212	0.524967
Mean	2.55671	0.772042	0.122612	0.18566	0.0707899	0.107191
CaZHD2 R1	0.435819	0.34683
CaZHD2 R2	0.437029	0.328121
CaZHD2 R3	0.469371	0.16113
Mean	0.447406	0.278694	0.0155393	0.08348	0.0089716	0.0481972
CaZHD3 R1	0.408186	1.00542
CaZHD3 R2	0.408753	0.213055
CaZHD3 R3	0.408469	1.18124
Mean	0.408469	0.799905	0.000231174	0.421127	0.000133469	0.243138
CaZHD4 R1	1.02052	0.322037
CaZHD4 R2	0.990892	0.174621
CaZHD4 R3	1.03656	0.0950151
Mean	1.01599	0.197225	0.0189157	0.0940495	0.010921	0.0542995
CaZHD5 R1	1.89185	0.080203
CaZHD5 R2	1.86193	0.582286
CaZHD5 R3	1.74569	0.414171
Mean	1.83316	0.358887	0.0630426	0.208669	0.0363977	0.120475
CaZHD6 R1	1.39939	0.240532
CaZHD6 R2	1.40522	0.0869783
CaZHD6 R3	1.38252	0.710201
Mean	1.39571	0.345904	0.0096273	0.265115	0.00555833	0.153064
CaZHD7 R1	0.683873	0.0642037
CaZHD7 R2	0.715141	0.638961
CaZHD7 R3	0.709709	0.188065
Mean	0.702908	0.297076	0.0136412	0.246981	0.00787574	0.142594
CaZHD8 R1	0.859637	0.0610358
CaZHD8 R2	0.872544	0.113503
CaZHD8 R3	0.913072	0.705296
Mean	0.881751	0.293278	0.0227652	0.292127	0.0131435	0.168659
CaZHD9 R1	1.80225	0.152017
CaZHD9 R2	1.81039	0.317824
CaZHD9 R3	1.80475	0.27697
Mean	1.8058	0.248937	0.00340377	0.0705333	0.00196517	0.0407224
CaZHD10 R1	0.731688	0.579869
CaZHD10 R2	0.703587	0.199132
CaZHD10 R3	0.754085	0.0926413
Mean	0.729787	0.290548	0.0206599	0.20915	0.011928	0.120753

## Sheet: Sheet3
Gene	Control	Treatment	SD Control	SD Treatment	SE Control	SE Treatment
CaMIF1	1.01175	0.240848	0.0234016	0.101256	0.0135109	0.0584603
CaZHD1	2.55671	0.772042	0.122612	0.18566	0.0707899	0.107191
CaZHD2	0.447406	0.278694	0.0155393	0.08348	0.0089716	0.0481972
CaZHD3	0.408469	0.799905	0.000231174	0.421127	0.000133469	0.243138
CaZHD4	1.01599	0.197225	0.0189157	0.0940495	0.010921	0.0542995
CaZHD5	1.83316	0.358887	0.0630426	0.208669	0.0363977	0.120475
CaZHD6	1.39571	0.345904	0.0096273	0.265115	0.00555833	0.153064
CaZHD7	0.702908	0.297076	0.0136412	0.246981	0.00787574	0.142594
CaZHD8	0.881751	0.293278	0.0227652	0.292127	0.0131435	0.168659
CaZHD9	1.8058	0.248937	0.00340377	0.0705333	0.00196517	0.0407224
CaZHD10	0.729787	0.290548	0.0206599	0.20915	0.011928	0.120753

## Sheet: Sheet4
Genes	C R1	C R2	C R3	T R1	T R2	T R3
CaMIF1	0.988491	1.04377	1.00298	0.16372	0.383899	0.174924
CaZHD1	2.54612	2.71189	2.41212	0.818639	0.97252	0.524967
CaZHD2	0.435819	0.437029	0.469371	0.34683	0.328121	0.16113
CaZHD3	0.408186	0.408753	0.408469	1.00542	0.213055	1.18124
CaZHD4	1.02052	0.990892	1.03656	0.322037	0.174621	0.0950151
CaZHD5	1.89185	1.86193	1.74569	0.080203	0.582286	0.414171
CaZHD6	1.39939	1.40522	1.38252	0.240532	0.0869783	0.710201
CaZHD7	0.683873	0.715141	0.709709	0.0642037	0.638961	0.188065
CaZHD8	0.859637	0.872544	0.913072	0.0610358	0.113503	0.705296
CaZHD9	1.80225	1.81039	1.80475	0.152017	0.317824	0.27697
CaZHD10	0.731688	0.703587	0.754085	0.579869	0.199132	0.0926413
	Genes	Replication	Treatment	Expression
	CaMIF1	1	1	0.988491
	CaZHD1	1	1	2.54612
	CaZHD2	1	1	0.435819
	CaZHD3	1	1	0.408186
	CaZHD4	1	1	1.02052
	CaZHD5	1	1	1.89185
	CaZHD6	1	1	1.39939
	CaZHD7	1	1	0.683873
	CaZHD8	1	1	0.859637
	CaZHD9	1	1	1.80225
	CaZHD10	1	1	0.731688
	CaMIF1	2	1	1.04377
	CaZHD1	2	1	2.71189
	CaZHD2	2	1	0.437029
	CaZHD3	2	1	0.408753
	CaZHD4	2	1	0.990892
	CaZHD5	2	1	1.86193
	CaZHD6	2	1	1.40522
	CaZHD7	2	1	0.715141
	CaZHD8	2	1	0.872544
	CaZHD9	2	1	1.81039
	CaZHD10	2	1	0.703587
	CaMIF1	3	1	1.00298
	CaZHD1	3	1	2.41212
	CaZHD2	3	1	0.469371
	CaZHD3	3	1	0.408469
	CaZHD4	3	1	1.03656
	CaZHD5	3	1	1.74569
	CaZHD6	3	1	1.38252
	CaZHD7	3	1	0.709709
	CaZHD8	3	1	0.913072
	CaZHD9	3	1	1.80475
	CaZHD10	3	1	0.754085
	CaMIF1	1	2	0.16372
	CaZHD1	1	2	0.818639
	CaZHD2	1	2	0.34683
	CaZHD3	1	2	1.00542
	CaZHD4	1	2	0.322037
	CaZHD5	1	2	0.080203
	CaZHD6	1	2	0.240532
	CaZHD7	1	2	0.0642037
	CaZHD8	1	2	0.0610358
	CaZHD9	1	2	0.152017
	CaZHD10	1	2	0.579869
	CaMIF1	2	2	0.383899
	CaZHD1	2	2	0.97252
	CaZHD2	2	2	0.328121
	CaZHD3	2	2	0.213055
	CaZHD4	2	2	0.174621
	CaZHD5	2	2	0.582286
	CaZHD6	2	2	0.0869783
	CaZHD7	2	2	0.638961
	CaZHD8	2	2	0.113503
	CaZHD9	2	2	0.317824
	CaZHD10	2	2	0.199132
	CaMIF1	3	2	0.174924
	CaZHD1	3	2	0.524967
	CaZHD2	3	2	0.16113
	CaZHD3	3	2	1.18124
	CaZHD4	3	2	0.0950151
	CaZHD5	3	2	0.414171
	CaZHD6	3	2	0.710201
	CaZHD7	3	2	0.188065
	CaZHD8	3	2	0.705296
	CaZHD9	3	2	0.27697
	CaZHD10	3	2	0.0926413
